# Supplementary material for: Targeted capture-based NGS is superior to multiplex PCR-based NGS for hereditary BRCA1 and BRCA2 gene analysis in FFPE tumor samples
Source: BMC Cancer. 2019 Apr 27;19:396. doi: 10.1186/s12885-019-5584-6 (PMC6487025; doi:10.1186/s12885-019-5584-6)
Supplement: Supplementary file 2 — Table S1 Summary of control (K01 to K05) and patient (P01 to P33) samples used for comparison of the performance of targeted capture-based NGS to multiplex PCR-based NGS. (XLSX 11 kb) [file 12885_2019_5584_MOESM2_ESM.xlsx]

## Sheet: Table 1
				Multiplex PCR-based NGS		Targeted capture-based NGS
			Known pathogenic	Pathogenic variant	False positive	Pathogenic variant	False positive
ID	Material	Sample group	variant in blood	detected?1	path. variants	detected?1	path. variants
P01	FFPE tissue	Routine diagnostic	BRCA2:p.Ala1327fs	yes	3	yes	0
P02			BRCA2:p.Asn1747fs	yes	3	yes	0
P03			BRCA1:p.Gln1756fs	yes	3	yes	0
P04			BRCA1:p.Leu786fs	yes	3	yes	0
P05			BRCA1:p.Cys61Gly	(no)	3	yes	0
P06			BRCA2:p.Val1283fs	yes	3	yes	0
P07			BRCA2:p.Asn433fs	yes	3	yes	0
P08			BRCA2:p.Asn1747fs	yes	3	yes	0
P09			-	no*	3	no*	0
P10			BRCA1:NM_007294.3:c.4675+1G>A	(no)	2	yes	0
P11			BRCA1:p.Glu23fs	yes	3	yes	0
P12			BRCA2:p.Asn2135fs	yes	3	yes	0
P13			BRCA1:NM_007294.3:c.4675+1G>A	yes	3	yes	0
1 See Supplemental Table 2 for detailed information on type of pathogenic variant
* no pathogenic germline BRCA1/2 variant detected in blood from the same patient
