# Supplementary material for: Targeted capture-based NGS is superior to multiplex PCR-based NGS for hereditary BRCA1 and BRCA2 gene analysis in FFPE tumor samples
Source: BMC Cancer. 2019 Apr 27;19:396. doi: 10.1186/s12885-019-5584-6 (PMC6487025; doi:10.1186/s12885-019-5584-6)
Supplement: Supplementary file 3 — Table S2 Pathogenic BRCA1/2 variants in investigated blood and FFPE samples. (XLSX 12 kb) [file 12885_2019_5584_MOESM3_ESM.xlsx]

## Sheet: Table 2
				Acurracy for calling of
ID	Sample group	Material	array CGH1	CNVs2	no CNVs2
K01	Control	Blood	without pathological findings	-	0.96
K02				-	0.97
K03				-	0.97
K04				-	0.90
K05				-	0.97
P01	Control routine diagnostic	Blood	without pathological findings	-	1.00
P02				-	1.00
P03				-	1.00
P04				-	0.98
P05				-	1.00
P06				-	1.00
P07				-	1.00
P08				-	1.00
P09				-	1.00
P16	Known CNVs	Blood	BRCA1: 41.200.842-41.201.265x1 (loss E22)	1.00	1.00
P17			BRCA1: 41.167.511-41.338.305x1 (BRCA1 loss)	0.86	0.89
P18			BRCA1: 41.215.214-41.242.384x1 (loss E12-E18)	1.00	0.99
P19			BRCA1: 41.215.214-41.242.384x1 (loss E12-E18)	0.75	0.75
P20			BRCA1: 41.261.356-41.261.915x1 (loss Intron3)	not possible3	1.00
P21			BRCA2: ​32.891.687-32.916.514x3 (dup. E4-13, E27)	0.39*	0.97
P22			BRCA1: 41.227.803-41.258.803x1 (loss E4-13)	0.95	1.00
1 Hackman et al. 2016				0.83	0.97
2 For BRCA1/2 target specific panelcn.MOPS results inspect Supplementary Excel spreadsheet document 1
3 CNVs restricted to introns only are not targeted via targeted capture-based NGS and panelcn.MOPS
* Duplication calling is more difficult compared to deletion calling and individual adjustment of log2 values might be necessary
